# Supplementary material for: A Dynamic Clamp on Every Rig
Source: eNeuro. 2017 Oct 23;4(5):ENEURO.0250-17.2017. doi: 10.1523/ENEURO.0250-17.2017 (PMC5659377; doi:10.1523/ENEURO.0250-17.2017)
Supplement: Extended Data 1 [file enu005172417so1.zip]

Archive with 80 entries (60 files):
- Extended_data/1_Parts_list/
- Extended_data/1_Parts_list/Parts_list_EXCEL.xlsx
- Extended_data/2_Assembling_the_system/
- Extended_data/2_Assembling_the_system/Assembling the system.docx
- Extended_data/2_Assembling_the_system/Higher_quality_images/
- Extended_data/2_Assembling_the_system/Higher_quality_images/1_barrel_connector.JPG
- Extended_data/2_Assembling_the_system/Higher_quality_images/10_teensy_connections.JPG
- Extended_data/2_Assembling_the_system/Higher_quality_images/11_teensy_connections.JPG
- Extended_data/2_Assembling_the_system/Higher_quality_images/12_differential_amplifier2.JPG
- Extended_data/2_Assembling_the_system/Higher_quality_images/13_summing_circuit.JPG
- Extended_data/2_Assembling_the_system/Higher_quality_images/14_full_ciruit.JPG
- Extended_data/2_Assembling_the_system/Higher_quality_images/15_full_circuit.JPG
- Extended_data/2_Assembling_the_system/Higher_quality_images/2_power_supply.JPG
- Extended_data/2_Assembling_the_system/Higher_quality_images/3_power_supply.JPG
- Extended_data/2_Assembling_the_system/Higher_quality_images/4_follower_full_view.JPG
- Extended_data/2_Assembling_the_system/Higher_quality_images/5_follower.JPG
- Extended_data/2_Assembling_the_system/Higher_quality_images/6_follower.JPG
- Extended_data/2_Assembling_the_system/Higher_quality_images/7_follower.JPG
- Extended_data/2_Assembling_the_system/Higher_quality_images/8_voltage_divider_and_differential_amplifier1.jpg
- Extended_data/2_Assembling_the_system/Higher_quality_images/9_voltage_divider_and_differential_amplifier1.JPG
- Extended_data/3_Obtaining_and_installing_Arduino_and_Processing/
- Extended_data/3_Obtaining_and_installing_Arduino_and_Processing/Obtaining_and_installing_Arduino_and_Processing.docx
- Extended_data/4_Using_and_modifying_Arduino_software/
- Extended_data/4_Using_and_modifying_Arduino_software/dynamic_clamp/
- Extended_data/4_Using_and_modifying_Arduino_software/dynamic_clamp/dynamic_clamp.ino
- Extended_data/4_Using_and_modifying_Arduino_software/dynamic_clamp/EPSC.ino
- Extended_data/4_Using_and_modifying_Arduino_software/dynamic_clamp/HCN.ino
- Extended_data/4_Using_and_modifying_Arduino_software/dynamic_clamp/OrnsteinUhlenbeck.ino
- Extended_data/4_Using_and_modifying_Arduino_software/dynamic_clamp/Shunting.ino
- Extended_data/4_Using_and_modifying_Arduino_software/dynamic_clamp/Sodium.ino
- Extended_data/4_Using_and_modifying_Arduino_software/Using_and_modifying_Arduino_software.docx
- Extended_data/5_Using_and_modifying_Processing_software/
- Extended_data/5_Using_and_modifying_Processing_software/processing_control/
- Extended_data/5_Using_and_modifying_Processing_software/processing_control/processing_control.pde
- Extended_data/5_Using_and_modifying_Processing_software/Using and modifying Processing software.docx
- Extended_data/6_Adding_a_potassium_M_conductance/
- Extended_data/6_Adding_a_potassium_M_conductance/Adding_a_potassium_M_conductance.docx
- Extended_data/6_Adding_a_potassium_M_conductance/dynamic_clamp_with_M/
- Extended_data/6_Adding_a_potassium_M_conductance/dynamic_clamp_with_M/dynamic_clamp_with_M.ino
- Extended_data/6_Adding_a_potassium_M_conductance/dynamic_clamp_with_M/EPSC.ino
- Extended_data/6_Adding_a_potassium_M_conductance/dynamic_clamp_with_M/HCN.ino
- Extended_data/6_Adding_a_potassium_M_conductance/dynamic_clamp_with_M/M.ino
- Extended_data/6_Adding_a_potassium_M_conductance/dynamic_clamp_with_M/OrnsteinUhlenbeck.ino
- Extended_data/6_Adding_a_potassium_M_conductance/dynamic_clamp_with_M/Shunting.ino
- Extended_data/6_Adding_a_potassium_M_conductance/dynamic_clamp_with_M/Sodium.ino
- Extended_data/6_Adding_a_potassium_M_conductance/processing_control_with_M/
- Extended_data/6_Adding_a_potassium_M_conductance/processing_control_with_M/processing_control_with_M.pde
- Extended_data/7_Matlab_alternative_to_Processing/
- Extended_data/7_Matlab_alternative_to_Processing/DC.fig
- Extended_data/7_Matlab_alternative_to_Processing/DC.m
- Extended_data/7_Matlab_alternative_to_Processing/Matlab_alternative.docx
- Extended_data/7_Matlab_alternative_to_Processing/Matlab_simple_example.m
- Extended_data/8_Calibration_procedure/
- Extended_data/8_Calibration_procedure/Calibration_procedure.docx
- Extended_data/8_Calibration_procedure/passthrough/
- Extended_data/8_Calibration_procedure/passthrough/passthrough.ino
- Extended_data/8_Calibration_procedure/processing_calibration/
- Extended_data/8_Calibration_procedure/processing_calibration/processing_calibration.pde
- Extended_data/8_Calibration_procedure/processing_calibration/sketch.properties
- Extended_data/8_Calibration_procedure/specifyoutput/
- Extended_data/8_Calibration_procedure/specifyoutput/specifyoutput.ino
- Extended_data/8_Calibration_procedure/teensy_calibration/
- Extended_data/8_Calibration_procedure/teensy_calibration/teensy_calibration.ino
- Extended_data/9_Alternatives_to_Teensy/
- Extended_data/9_Alternatives_to_Teensy/Alternatives to Teensy.docx
- Extended_data/9_Alternatives_to_Teensy/dynamic_clamp_arduino_due/
- Extended_data/9_Alternatives_to_Teensy/dynamic_clamp_arduino_due/dynamic_clamp_arduino_due.ino
- Extended_data/9_Alternatives_to_Teensy/dynamic_clamp_arduino_due/EPSC.ino
- Extended_data/9_Alternatives_to_Teensy/dynamic_clamp_arduino_due/HCN.ino
- Extended_data/9_Alternatives_to_Teensy/dynamic_clamp_arduino_due/OrnsteinUhlenbeck.ino
- Extended_data/9_Alternatives_to_Teensy/dynamic_clamp_arduino_due/Shunting.ino
- Extended_data/9_Alternatives_to_Teensy/dynamic_clamp_arduino_due/Sodium.ino
- Extended_data/9_Alternatives_to_Teensy/dynamic_clamp_chipKit_uC32/
- Extended_data/9_Alternatives_to_Teensy/dynamic_clamp_chipKit_uC32/dynamic_clamp_chipKit_uC32.ino
- Extended_data/9_Alternatives_to_Teensy/dynamic_clamp_chipKit_uC32/EPSC.ino
- Extended_data/9_Alternatives_to_Teensy/dynamic_clamp_chipKit_uC32/HCN.ino
- Extended_data/9_Alternatives_to_Teensy/dynamic_clamp_chipKit_uC32/OrnsteinUhlenbeck.ino
- Extended_data/9_Alternatives_to_Teensy/dynamic_clamp_chipKit_uC32/Shunting.ino
- Extended_data/9_Alternatives_to_Teensy/dynamic_clamp_chipKit_uC32/Sodium.ino
- Extended_data/copyright.docx
