# Supplementary material for: A Dynamic Clamp on Every Rig
Source: eNeuro. 2017 Oct 23;4(5):ENEURO.0250-17.2017. doi: 10.1523/ENEURO.0250-17.2017 (PMC5659377; doi:10.1523/ENEURO.0250-17.2017)
Supplement: Extended Data 1 [file enu005172417so1.zip › Extended_data/1_Parts_list/Parts_list_EXCEL.xlsx]

## Sheet: Sheet1
		PART NAME	VENDOR	PART NUMBER	QUANTITY	PRICE (USD as of 052917)	LINK
	A	Teensy 3.6 (microcontroller)	sparkfun.com	DEV-14058	1	34	https://www.sparkfun.com/products/14058
	B	Op-Amp (LM358)	sparkfun.com	COM-09456	3	1	https://www.sparkfun.com/products/9456
	C	Resistor kit	amazon.com	Elegoo 17 Values	1	8	https://www.amazon.com/Elegoo-Values-Resistor-Assortment-Ohm-1M/dp/B072BL2VX1/ref=sr_1_2?ie=UTF8&qid=1504304005&sr=8-2&keywords=elegoo+resistor+kit
	D	Capacitor kit	sparkfun.com	KIT-13698	1	7	https://www.sparkfun.com/products/13698
	E	Breadboard (solderless)	adafruit.com	239	1	6	https://www.adafruit.com/product/239
	F	DC barrel jack adapter	sparkfun.com	PRT-10811	1	1	https://www.sparkfun.com/products/10811
	G	Jumper wire kit	sparkfun.com	PRT-00124	1	7	https://www.sparkfun.com/products/124
	H	18V (+) DC wall adapter	amazon.com	Dunlop ECB004	1	15	https://www.amazon.com/gp/product/B0002E3FBK/ref=oh_aui_detailpage_o03_s00?ie=UTF8&psc=1
	I	BNC male to screw terminal connector	parts-express.com	090-106	4	1	https://www.parts-express.com/bnc-male-to-screw-terminal-connector--090-106?utm_source=google&utm_medium=cpc&utm_campaign=pla
	J	TLE 2426 rail splitter IC	mouser.com	595-TLE2426IP	1	2	http://www.mouser.com/Search/ProductDetail.aspx?R=TLE2426IPvirtualkey59500000virtualkey595-TLE2426IP
	K	USB Micro B cable	sparkfun.com	CAB-13244	1	2	https://www.sparkfun.com/products/13244
	NOTES
	A	Teensy 3.6 can be purchased both with and without header pins already attached. Buy the one with pins.
	B	Each LM358 contains two separate op-amps. Other op-amps would also work, but make sure you buy enough: you'll need at least five.
	C	This is a resistor assortment pack. It's convenient if a bit wasteful. These are fairly ordinary resistors; substituting resistors you happen to have in your lab will probably work fine.
	D	Same comment as for C, but with the word "capacitor" substituted for "resistor."
	E	This is a full-size solderless breadboard. You can also put the system together on a solder-able breadboard or a perf board.
	F	This adapter has pins that fit snugly into the breadboard, but you can use any kind of barrel adapter.
	G	An assortment pack of wire to connect things. You can use 22 AWG solid core wire instead.
	H	This particular adapter has a positive outer shell and a negative inner pin. Other wall adapters have the opposite polarity. Make sure you know which you have before connecting anything else.
	I	The connectors offer a simple, inexpensive way to connect the system to the BNC ports of typical DAQ boards and patch clamp amplifiers.
	J	This is a standard and widely-used rail splitter IC.
	K	This cable connects the Teensy 3.6, which has a 5-pin Micro B USB input, to the USB port of a computer.
