# Supplementary material for: A Dynamic Clamp on Every Rig
Source: eNeuro. 2017 Oct 23;4(5):ENEURO.0250-17.2017. doi: 10.1523/ENEURO.0250-17.2017 (PMC5659377; doi:10.1523/ENEURO.0250-17.2017)
Supplement: Extended Data 1 [file enu005172417so1.zip › Extended_data/4_Using_and_modifying_Arduino_software/dynamic_clamp/EPSC.ino]

// Each EPSC is triggered by a LOW --> HIGH transition at epscTriggerPin.
// The two-stage kinetic scheme is similar to how NMDA currents are handled 
// in Walcott, Higgins, and Desai, J. Neurosci. (2011).

volatile float xEPSC = 0.0;                // a pure number, EPSC intermediate gating variable

// Increment xEPSC by 1 every time a trigger arrives at epscTriggerPin
void UpdateEpscTrain() {
  xEPSC += 1;
}

// Calculate the net EPSC current at every time step
float EPSC(float v) {
  const float tauX = 1.0;                       // msec, rise time
  const float tauS = 10.0;                      // msec, decay time
  const float alphaS = 1.0;                     // number/msec, saturation level
  static float s = 0.0;           
  xEPSC = xEPSC + dt * (-xEPSC/tauX);           
  s = s + dt * (-s/tauS + alphaS*xEPSC*(1-s));  // forward Euler method
  float current = -gEPSC * s * (v-0);           // reversal potential 0 mV
  return current;
}
