# Supplementary material for: A Dynamic Clamp on Every Rig
Source: eNeuro. 2017 Oct 23;4(5):ENEURO.0250-17.2017. doi: 10.1523/ENEURO.0250-17.2017 (PMC5659377; doi:10.1523/ENEURO.0250-17.2017)
Supplement: Extended Data 1 [file enu005172417so1.zip › Extended_data/7_Matlab_alternative_to_Processing/Matlab_simple_example.m]

% Specify the conductance values (in nS) and diffusion constant values (in
% nS^2/ms).
g_shunt = 3.0;
g_HCN = 1.27;
g_Na = 35.223;
m_OU_exc = 2.10;
D_OU_exc = 2.02; 
m_OU_inh = 4.071;
D_OU_inh = 2.01;
g_EPSC = 1.2234; 

% Put them together in one variable to send out the USB port. Convert the
% numbers to single-point (32-bit) precision. (Matlab's default precision 
% is double = 64 bit.) Convert the single point numbers to byte arrays.
out = [g_shunt; g_HCN; g_Na; m_OU_exc; D_OU_exc; m_OU_inh; D_OU_inh; g_EPSC];
out = single(out);
out = typecast(out, 'uint8');

% Open the USB port. In this example, we assume that the Teensy
% microcontroller is connected to COM3.
port = serial('COM3','BaudRate',115200);
fopen(port);

% Send the numbers to the Teensy microcontroller.
fwrite(port, out);

% Close and delete the serial port when done.
fclose(port);
delete(port);
