# Supplementary material for: A Dynamic Clamp on Every Rig
Source: eNeuro. 2017 Oct 23;4(5):ENEURO.0250-17.2017. doi: 10.1523/ENEURO.0250-17.2017 (PMC5659377; doi:10.1523/ENEURO.0250-17.2017)
Supplement: Extended Data 1 [file enu005172417so1.zip › Extended_data/8_Calibration_procedure/specifyoutput/specifyoutput.ino]

// hardware connections
const int analogInPin = 0;        // ADC pin used to read membrane potential
const int analogOutPin = A21;     // DAC pin used to output current

void setup() {
  Serial.begin(115200);
  analogWriteResolution(12);
  analogReadResolution(12);
  while (Serial.available()>0) {            // make sure serial buffer is clear  
    char foo = Serial.read();
  }
}

void loop() {
  union {
    byte asByte[2];
    float asFloat;
  } data1;
  float dataTemp = 0.0f;
  if (Serial.available()>1) {
    for (int x=0; x<2; x++) data1.asByte[x] = Serial.read();
    dataTemp = data1.asFloat; 
    analogWrite(analogOutPin,(int)dataTemp);
  }
}
