# Supplementary material for: A Dynamic Clamp on Every Rig
Source: eNeuro. 2017 Oct 23;4(5):ENEURO.0250-17.2017. doi: 10.1523/ENEURO.0250-17.2017 (PMC5659377; doi:10.1523/ENEURO.0250-17.2017)
Supplement: Extended Data 1 [file enu005172417so1.zip › Extended_data/9_Alternatives_to_Teensy/dynamic_clamp_arduino_due/HCN.ino]

// H current from model in Vaidya and Johnston, Nat. Neurosci. (2013).
// For speed, the parameters sinf and tau are pre-calculated for a wide range of Vm
// and put in lookup tables stored as global variables.

// Declare the lookup table variables
float sinf1[1501] = {0.0};                                     // Pre-calculate the activation parameters for
float tau1[1501] = {0.0};                                      // HCN currents: Vm from -100 mV to +50 mV in
                                                              // steps of 0.1 mV
// Generate the lookup tables
void GenerateHcnLUT() {
  float v;
  for (int x=0; x<1501; x++) {
    v = (float)x/10 - 100;
    sinf1[x] = 1/(1 + exp((v+82.0)/8)); 
    tau1[x] = 10*exp(.033*(v+75))/(0.11*(1+exp(0.083*(v+75)))); 
  }
}

// At every time step, calculate the HCN current in the Hodgkin-Huxley manner
float HCN(float v) {
  static float sVar = 0.0;                                    // activation gate
  float v10 = v*10.0;
  int vIdx = (int)v10 + 1000;
  vIdx = constrain(vIdx,0,1500);
  sVar = sVar + dt * ( -(sVar-sinf1[vIdx])/tau1[vIdx] );      // forward Euler method
  if (sVar<0.0) sVar=0.0;                                     // non-negative only
  float current = -gH * sVar * (v + 30);                      // injected current (pA) 
  return current;
}
